# Supplementary material for: A Crohn’s Disease-associated IL2RA Enhancer Variant Determines the Balance of T Cell Immunity by Regulating Responsiveness to IL-2 Signalling
Source: J Crohns Colitis. 2021 Jun 12;15(12):2054–65. doi: 10.1093/ecco-jcc/jjab103 (PMC8684452; doi:10.1093/ecco-jcc/jjab103)
Supplement: jjab103_suppl_Supplementary_Data_S1 [file jjab103_suppl_supplementary_data_s1.xlsx]

## Sheet: Sheet1
	Panel 1	Teff Nodes															Treg Nodes						Total # Cells
	Samples \ Clusters	1	14	15	19	43	47	52	61	64	71	81	82	83	88	92	3	4	21	42	60	90	Teff Freq	Treg Freq
	TT1	279	428	639	159	160	209	131	421	341	286	171	317	136	1265	61	196	211	153	252	93	34	5003	939
	TT2	432	179	96	128	33	208	115	361	195	177	374	142	158	83	56	277	54	89	40	156	53	2737	669
	TT3	295	242	261	102	50	162	509	516	237	145	196	50	320	20	83	324	91	186	134	187	75	3188	997
	TT4	281	112	16	72	34	59	415	1052	150	24	94	29	115	2	353	280	174	199	147	193	76	2808	1069
	TT5	48	38	152	943	578	165	324	61	248	210	139	53	27	14	0	77	670	14	27	5	3	3000	796
	TT6	168	168	95	303	539	174	324	84	292	53	161	94	90	9	0	390	507	110	92	77	45	2554	1221
	TT7	140	193	45	78	127	128	108	125	319	195	172	79	120	23	1	348	36	81	44	74	57	1853	640
	TT8	143	308	752	591	1312	219	947	343	966	166	239	143	137	11	5	134	1205	80	207	25	24	6282	1675
	TT9	183	306	543	776	1774	465	224	160	354	710	151	141	76	3	2	362	696	106	134	130	84	5868	1512
	TT10	191	72	975	1435	895	256	250	94	520	241	160	82	38	19	4	113	975	39	50	14	21	5232	1212
	CT1	144	70	36	23	7	228	46	141	294	188	551	1074	66	1631	82	341	60	113	115	85	97	4581	811
	CT2	410	194	18	201	41	885	244	473	248	158	610	108	409	30	105	404	37	106	80	218	178	4134	1023
	CT3	235	114	21	70	20	330	58	178	168	102	377	91	160	16	35	175	20	78	43	248	65	1975	629
	CT4	320	55	5	61	6	390	63	176	74	286	199	21	170	4	70	362	27	39	28	167	112	1900	735
	CT5	365	655	689	133	221	129	449	698	507	153	154	138	168	4	4	293	496	349	490	159	56	4467	1843
	CT6	92	213	1170	42	51	99	38	309	87	170	69	37	35	0	6	254	232	342	387	238	115	2418	1568
	CT7	275	124	69	70	11	232	104	175	334	512	297	681	94	2275	9	448	108	96	122	119	107	5262	1000
	CT8	180	134	602	51	26	101	57	227	150	315	92	88	46	8	13	309	332	299	496	107	46	2090	1589
	CT9	563	13	10	24	9	39	377	217	768	48	55	295	125	45	2449	175	847	81	419	7	12	5037	1541
	CT10	440	102	3	87	11	203	129	311	379	172	293	107	156	2	581	264	111	306	184	239	90	2976	1194
	CC1	63	106	433	31	89	87	25	54	46	120	23	32	18	5	9	249	142	177	138	47	46	1141	799
	CC2	54	58	383	15	34	192	23	76	66	237	137	95	55	35	1	158	38	85	47	156	97	1461	581
	CC3	38	65	110	21	30	68	23	200	42	93	48	27	22	1	2	263	23	101	35	195	83	790	700
	CC4	474	97	29	81	34	130	34	505	109	134	125	42	74	2	776	376	101	209	153	408	123	2646	1370
	CC5	280	43	11	52	10	244	86	141	282	225	352	116	84	64	247	363	42	111	69	122	77	2237	784
	CC6	175	257	665	45	57	101	108	472	179	117	100	67	54	3	9	478	374	342	341	365	145	2409	2045
	CC7	119	69	86	35	22	382	18	90	36	324	670	68	107	58	2	504	50	87	56	265	147	2086	1109
	CC8	182	179	176	57	31	123	70	193	47	200	110	11	135	2	14	688	128	146	130	454	310	1530	1856
	CC9	402	23	0	18	3	119	138	140	133	240	92	70	143	5	565	413	77	231	123	356	98	2091	1298
	CC10	430	53	11	80	3	85	117	318	351	130	134	1852	76	53	1960	385	250	835	738	251	67	5653	2526
