# Supplementary material for: A Crohn’s Disease-associated IL2RA Enhancer Variant Determines the Balance of T Cell Immunity by Regulating Responsiveness to IL-2 Signalling
Source: J Crohns Colitis. 2021 Jun 12;15(12):2054–65. doi: 10.1093/ecco-jcc/jjab103 (PMC8684452; doi:10.1093/ecco-jcc/jjab103)
Supplement: jjab103_suppl_Supplementary_Data_S2 [file jjab103_suppl_supplementary_data_s2.xlsx]

## Sheet: Sheet1
	Panel 2	Teff Nodes												Treg Nodes				Total # Cells
	Samples \ Clusters	12	43	46	54	62	75	78	79	85	86	93	96	7	24	55	82	Teff Freq	Treg Freq
	TT1	349	189	254	481	171	419	199	67	194	273	162	246	186	226	112	316	3004	840
	TT2	345	64	342	260	197	245	516	218	155	359	277	554	155	228	72	195	3532	650
	TT3	194	105	306	194	281	204	534	285	95	211	324	443	233	127	143	474	3176	977
	TT4	115	103	200	56	119	141	188	82	87	190	214	407	122	207	187	447	1902	963
	TT5	693	57	177	299	68	421	164	80	285	250	106	389	198	308	45	207	2989	758
	TT6	387	84	335	76	120	208	234	99	189	580	174	447	549	605	47	364	2933	1565
	TT7	392	107	378	276	76	357	153	176	330	374	309	675	210	164	100	340	3603	814
	TT8	674	37	285	247	188	114	350	292	401	734	221	1745	640	889	24	462	5288	2015
	TT9	563	160	335	692	110	253	275	140	515	528	108	579	642	422	145	584	4258	1793
	TT10	952	61	143	198	17	97	74	150	489	381	43	1001	897	416	12	218	3606	1543
	CT1	34	323	327	343	251	448	85	15	38	24	69	24	39	28	232	186	1981	485
	CT2	12	378	236	79	645	245	775	16	21	8	177	28	20	44	120	116	2620	300
	CT3	25	283	242	161	607	231	480	25	21	9	122	21	22	55	67	75	2227	219
	CT4	38	308	389	250	500	202	327	49	83	36	183	49	45	80	178	186	2414	489
	CT5	203	119	455	308	169	308	224	126	187	199	360	369	330	605	141	601	3027	1677
	CT6	122	42	66	294	56	115	102	24	109	68	84	133	176	860	36	203	1215	1275
	CT7	127	310	534	619	326	666	207	70	185	145	240	118	84	69	274	389	3547	816
	CT8	117	211	267	531	79	311	61	42	116	56	63	31	111	176	230	412	1885	929
	CT9	365	158	258	93	43	305	90	460	118	417	92	461	551	321	33	348	2860	1253
	CT10	272	134	517	306	477	354	413	475	122	267	264	342	233	183	119	322	3943	857
	CC1	25	103	88	109	81	61	36	15	26	45	15	7	53	65	222	286	611	626
	CC2	16	264	147	208	148	184	78	28	43	35	35	12	9	37	105	83	1198	234
	CC3	12	148	85	72	52	71	27	3	32	26	12	4	7	45	157	91	544	300
	CC4	18	120	287	229	440	123	194	44	35	33	118	33	70	62	389	410	1674	931
	CC5	84	219	749	280	561	297	174	139	199	199	179	119	77	53	206	253	3199	589
	CC6	45	181	176	164	106	162	116	22	48	27	119	49	90	110	374	533	1215	1107
	CC7	6	223	110	92	141	74	62	5	17	7	24	3	30	32	365	260	764	687
	CC8	8	205	66	187	129	81	51	6	8	2	23	1	25	31	403	229	767	688
	CC9	205	141	254	248	153	218	148	189	135	225	134	290	463	316	92	487	2340	1358
	CC10	187	447	191	211	167	316	145	158	96	109	171	232	571	243	161	754	2430	1729
